# Supplementary material for: Changes in Place of Death Among Patients With Dementia During the COVID-19 Pandemic in Japan: A Time-series Analysis
Source: J Epidemiol. 2024 Oct 5;34(10):493–7. doi: 10.2188/jea.JE20230279 (PMC11405367; doi:10.2188/jea.JE20230279)
Supplement: Supplementary file 1 [file je-34-493-s001.zip]

Archive with 2 entries (2 files):
- JE20230279_eMaterials_accepted_34-10-clean_EO.pdf
- JE20230279_eTable1_accepted_34-10-clean.xlsx
