# Supplementary material for: Changes in Place of Death Among Patients With Dementia During the COVID-19 Pandemic in Japan: A Time-series Analysis
Source: J Epidemiol. 2024 Oct 5;34(10):493–7. doi: 10.2188/jea.JE20230279 (PMC11405367; doi:10.2188/jea.JE20230279)
Supplement: Supplementary file 1 [file je-34-493-s001.zip › JE20230279_eTable1_accepted_34-10-clean.xlsx]

## Sheet: eTable 1
date	year	All_observed	All_expected	All_95u	All_95l	All_excess	All_percent	MedicalFacilities_observed	MedicalFacilities_expected	MedicalFacilities_95u	MedicalFacilities_95l	MedicalFacilities_excess	MedicalFacilities_percent	Nursing_observed	Nursing_expected	Nursing_95u	Nursing_95l	Nursing_excess	Nursing_percent	Home_observed	Home_expected	Home_95u	Home_95l	Home_excess	Home_percent
2020-01-05	2020	1700	1895	2027	1768	-195	-10.2902	922	973	1058	891	-51	-5.24152	570	693	768	622	-123	-17.7489	156	172	208	140	-16	-9.30233
2020-01-12	2020	1820	1910	2040	1784	-90	-4.71204	960	980	1064	898	-20	-2.04082	632	696	767	628	-64	-9.1954	164	174	209	143	-10	-5.74713
2020-01-19	2020	1780	1914	2037	1795	-134	-7.00104	888	975	1059	893	-87	-8.92308	680	703	771	639	-23	-3.27169	156	182	218	149	-26	-14.2857
2020-01-26	2020	1680	1935	2045	1828	-255	-13.1783	852	986	1063	913	-134	-13.5903	642	710	777	647	-68	-9.57747	144	183	220	150	-39	-21.3115
2020-02-02	2020	1726	1925	2041	1812	-199	-10.3377	886	972	1054	892	-86	-8.84774	668	708	779	640	-40	-5.64972	124	188	224	154	-64	-34.0426
2020-02-09	2020	1690	1905	2029	1784	-215	-11.2861	880	967	1049	888	-87	-8.9969	594	698	772	628	-104	-14.8997	178	188	225	154	-10	-5.31915
2020-02-16	2020	1844	1859	1982	1739	-15	-0.806885	896	946	1026	869	-50	-5.28541	700	692	763	625	8	1.15607	194	189	225	156	5	2.6455
2020-02-23	2020	1716	1841	1960	1725	-125	-6.78979	854	929	1008	853	-75	-8.0732	654	691	762	624	-37	-5.35456	172	180	217	148	-8	-4.44444
2020-03-01	2020	1648	1812	1923	1703	-164	-9.05077	834	924	997	853	-90	-9.74026	634	676	744	611	-42	-6.21302	130	177	215	143	-47	-26.5537
2020-03-08	2020	1518	1784	1899	1673	-266	-14.9103	768	898	978	821	-130	-14.4766	562	669	739	602	-107	-15.994	134	168	203	137	-34	-20.2381
2020-03-15	2020	1656	1747	1861	1636	-91	-5.20893	852	878	953	805	-26	-2.96128	600	665	735	598	-65	-9.77444	152	156	190	125	-4	-2.5641
2020-03-22	2020	1622	1729	1839	1623	-107	-6.18855	852	878	956	803	-26	-2.96128	600	655	722	592	-55	-8.39695	126	156	190	125	-30	-19.2308
2020-03-29	2020	1556	1722	1829	1619	-166	-9.63995	840	868	940	799	-28	-3.22581	548	660	726	597	-112	-16.9697	132	152	185	122	-20	-13.1579
2020-04-05	2020	1586	1715	1817	1616	-129	-7.52187	754	874	946	805	-120	-13.73	622	660	723	600	-38	-5.75758	158	144	176	115	14	9.72222
2020-04-12	2020	1532	1704	1812	1598	-172	-10.0939	800	866	947	790	-66	-7.62125	542	638	702	576	-96	-15.047	148	141	173	112	7	4.96454
2020-04-19	2020	1640	1662	1780	1548	-22	-1.32371	834	846	923	773	-12	-1.41844	598	630	698	566	-32	-5.07937	158	139	171	109	19	13.6691
2020-04-26	2020	1552	1640	1754	1530	-88	-5.36585	792	837	918	760	-45	-5.37634	582	616	685	551	-34	-5.51948	146	135	167	106	11	8.14815
2020-05-03	2020	1618	1623	1732	1518	-5	-0.308071	770	847	922	775	-77	-9.09091	646	612	674	552	34	5.55556	140	135	167	106	5	3.7037
2020-05-10	2020	1380	1600	1705	1499	-220	-13.75	698	842	915	772	-144	-17.1021	508	603	664	544	-95	-15.7546	134	134	165	106	0	0
2020-05-17	2020	1374	1595	1703	1491	-221	-13.8558	680	826	906	749	-146	-17.6755	526	596	660	535	-70	-11.745	124	131	161	103	-7	-5.34351
2020-05-24	2020	1392	1583	1693	1476	-191	-12.0657	678	816	891	744	-138	-16.9118	536	595	657	536	-59	-9.91597	136	131	161	103	5	3.81679
2020-05-31	2020	1446	1592	1702	1486	-146	-9.17085	748	816	894	741	-68	-8.33333	532	592	651	535	-60	-10.1351	132	131	163	103	1	0.763359
2020-06-07	2020	1362	1580	1686	1477	-218	-13.7975	666	816	890	745	-150	-18.3824	542	592	655	531	-50	-8.44595	120	132	164	103	-12	-9.09091
2020-06-14	2020	1410	1571	1674	1470	-161	-10.2482	704	818	892	747	-114	-13.9364	542	585	645	527	-43	-7.35043	132	137	168	108	-5	-3.64964
2020-06-21	2020	1368	1564	1668	1462	-196	-12.532	728	814	895	737	-86	-10.5651	526	574	634	516	-48	-8.36237	78	135	167	107	-57	-42.2222
2020-06-28	2020	1470	1560	1667	1456	-90	-5.76923	778	813	888	741	-35	-4.30504	528	576	635	519	-48	-8.33333	126	132	164	103	-6	-4.54545
2020-07-05	2020	1354	1572	1683	1464	-218	-13.8677	650	817	896	740	-167	-20.4406	550	573	634	515	-23	-4.01396	110	131	163	102	-21	-16.0305
2020-07-12	2020	1392	1564	1671	1460	-172	-10.9974	660	816	891	744	-156	-19.1176	546	579	642	519	-33	-5.69948	148	131	164	103	17	12.9771
2020-07-19	2020	1528	1563	1668	1462	-35	-2.23928	762	816	889	745	-54	-6.61765	604	584	646	524	20	3.42466	126	132	163	104	-6	-4.54545
2020-07-26	2020	1446	1561	1669	1457	-115	-7.36707	716	818	898	741	-102	-12.4694	562	571	632	513	-9	-1.57618	140	129	159	102	11	8.52713
2020-08-02	2020	1392	1564	1674	1457	-172	-10.9974	698	813	889	740	-115	-14.1451	508	579	642	519	-71	-12.2625	146	126	157	99	20	15.873
2020-08-09	2020	1474	1569	1687	1455	-95	-6.05481	756	817	894	743	-61	-7.46634	564	584	647	524	-20	-3.42466	126	126	158	98	0	0
2020-08-16	2020	1444	1578	1689	1470	-134	-8.49176	754	817	894	744	-63	-7.71114	524	584	649	521	-60	-10.274	124	131	162	102	-7	-5.34351
2020-08-23	2020	1510	1582	1692	1475	-72	-4.5512	766	817	893	745	-51	-6.24235	550	598	661	537	-48	-8.02676	152	134	166	105	18	13.4328
2020-08-30	2020	1442	1599	1718	1483	-157	-9.81864	728	828	909	751	-100	-12.0773	556	605	671	541	-49	-8.09917	130	133	164	104	-3	-2.25564
2020-09-06	2020	1334	1611	1730	1495	-277	-17.1943	654	834	912	760	-180	-21.5827	512	608	674	545	-96	-15.7895	130	131	163	102	-1	-0.763359
2020-09-13	2020	1508	1624	1748	1504	-116	-7.14286	732	830	908	754	-98	-11.8072	604	611	677	549	-7	-1.14566	130	137	170	108	-7	-5.10949
2020-09-20	2020	1490	1629	1743	1518	-139	-8.53284	724	832	909	758	-108	-12.9808	610	614	682	550	-4	-0.651466	112	135	168	106	-23	-17.037
2020-09-27	2020	1638	1639	1749	1532	-1	-0.0610128	782	836	914	761	-54	-6.45933	670	617	684	553	53	8.58995	160	140	173	110	20	14.2857
2020-10-04	2020	1598	1664	1788	1545	-66	-3.96635	768	847	929	768	-79	-9.32704	648	629	700	561	19	3.02067	134	142	176	112	-8	-5.6338
2020-10-11	2020	1692	1678	1803	1558	14	0.834327	796	848	925	773	-52	-6.13208	654	638	708	571	16	2.50784	186	147	181	115	39	26.5306
2020-10-18	2020	1658	1707	1836	1582	-49	-2.87053	768	862	942	786	-94	-10.9049	688	643	714	575	45	6.99844	158	154	188	122	4	2.5974
2020-10-25	2020	1668	1732	1871	1599	-64	-3.69515	782	869	950	791	-87	-10.0115	662	663	738	593	-1	-0.15083	178	155	191	123	23	14.8387
2020-11-01	2020	1810	1764	1896	1636	46	2.60771	906	880	964	800	26	2.95455	670	679	754	608	-9	-1.32548	196	156	191	125	40	25.641
2020-11-08	2020	1832	1819	1939	1702	13	0.714678	870	902	987	822	-32	-3.54767	722	701	776	630	21	2.99572	192	157	191	127	35	22.293
2020-11-15	2020	1618	1822	1944	1703	-204	-11.1965	798	908	985	834	-110	-12.1145	632	702	770	636	-70	-9.97151	150	161	196	129	-11	-6.8323
2020-11-22	2020	1726	1821	1941	1703	-95	-5.21691	846	906	986	828	-60	-6.62252	702	705	774	639	-3	-0.425532	146	167	202	136	-21	-12.5749
2020-11-29	2020	1680	1837	1964	1713	-157	-8.54654	782	909	994	828	-127	-13.9714	672	713	787	643	-41	-5.75035	168	164	200	132	4	2.43902
2020-12-06	2020	1660	1832	1968	1701	-172	-9.38865	828	905	995	820	-77	-8.50829	620	712	787	641	-92	-12.9213	176	164	199	132	12	7.31707
2020-12-13	2020	1842	1824	1955	1697	18	0.986842	922	907	996	822	15	1.6538	698	704	775	637	-6	-0.852273	176	165	199	134	11	6.66667
2020-12-20	2020	1776	1830	1955	1708	-54	-2.95082	910	911	993	832	-1	-0.109769	650	701	769	636	-51	-7.27532	168	168	203	136	0	0
2020-12-27	2020	2064	1825	1947	1706	239	13.0959	1012	912	995	832	100	10.9649	758	696	764	631	62	8.90805	238	174	209	143	64	36.7816
2021-01-03	2021	1960	1826	1955	1701	134	7.33844	964	919	1004	838	45	4.89663	730	695	765	628	35	5.03597	222	175	211	142	47	26.8571
2021-01-10	2021	1822	1834	1977	1696	-12	-0.654308	906	916	1009	828	-10	-1.0917	676	699	771	630	-23	-3.29041	194	169	203	137	25	14.7929
2021-01-17	2021	1936	1819	1952	1689	117	6.43211	948	908	1000	821	40	4.40529	694	697	767	631	-3	-0.430416	220	176	211	144	44	25
2021-01-24	2021	1954	1827	1953	1705	127	6.95129	942	914	999	833	28	3.06346	730	693	760	629	37	5.33911	210	180	215	147	30	16.6667
2021-01-31	2021	1960	1811	1931	1694	149	8.2275	904	897	984	814	7	0.780379	762	698	765	633	64	9.16905	238	183	219	151	55	30.0546
2021-02-07	2021	1810	1791	1920	1667	19	1.06086	874	879	963	799	-5	-0.568828	692	692	762	624	0	0	198	182	218	149	16	8.79121
2021-02-14	2021	1970	1753	1888	1622	217	12.3788	954	854	941	770	100	11.7096	740	685	759	615	55	8.0292	200	181	217	148	19	10.4972
2021-02-21	2021	1836	1737	1869	1610	99	5.69948	914	842	928	760	72	8.55107	646	679	750	612	-33	-4.86009	208	175	210	142	33	18.8571
2021-02-28	2021	1774	1710	1838	1587	64	3.74269	850	836	913	762	14	1.67464	686	659	725	596	27	4.09712	210	167	203	135	43	25.7485
2021-03-07	2021	1778	1678	1807	1554	100	5.95948	892	824	906	746	68	8.25243	652	651	719	587	1	0.15361	186	163	198	132	23	14.1104
2021-03-14	2021	1794	1640	1766	1518	154	9.39024	874	802	884	724	72	8.97756	720	643	712	578	77	11.9751	158	156	189	126	2	1.28205
2021-03-21	2021	1692	1624	1754	1498	68	4.18719	796	795	880	715	1	0.125786	678	635	705	570	43	6.77165	172	151	183	122	21	13.9073
2021-03-28	2021	1690	1614	1737	1495	76	4.7088	844	782	861	707	62	7.92839	622	641	710	576	-19	-2.96412	182	151	184	121	31	20.5298
2021-04-04	2021	1732	1610	1726	1498	122	7.57764	844	786	863	712	58	7.37913	674	632	696	571	42	6.64557	172	147	179	118	25	17.0068
2021-04-11	2021	1546	1592	1713	1475	-46	-2.88945	760	778	858	701	-18	-2.31362	616	623	687	561	-7	-1.1236	138	144	175	116	-6	-4.16667
2021-04-18	2021	1730	1558	1678	1442	172	11.0398	844	762	837	689	82	10.7612	698	617	684	553	81	13.128	148	146	179	117	2	1.36986
2021-04-25	2021	1716	1533	1661	1410	183	11.9374	854	745	825	669	109	14.6309	642	613	683	547	29	4.73083	188	143	175	114	45	31.4685
2021-05-02	2021	1728	1510	1636	1390	218	14.4371	848	735	813	662	113	15.3741	636	606	672	543	30	4.9505	192	142	175	112	50	35.2113
2021-05-09	2021	1678	1506	1629	1388	172	11.421	830	735	811	663	95	12.9252	664	601	669	537	63	10.4825	138	143	176	113	-5	-3.4965
2021-05-16	2021	1700	1488	1608	1372	212	14.2473	796	724	800	651	72	9.94475	696	585	650	524	111	18.9744	176	141	171	113	35	24.8227
2021-05-23	2021	1546	1465	1584	1350	81	5.52901	728	713	786	643	15	2.10379	658	573	635	513	85	14.8342	116	139	171	110	-23	-16.5468
2021-05-30	2021	1588	1448	1564	1335	140	9.66851	748	703	777	632	45	6.40114	652	573	637	512	79	13.7871	144	138	168	110	6	4.34783
2021-06-06	2021	1588	1444	1556	1336	144	9.9723	770	702	774	633	68	9.68661	636	577	639	518	59	10.2253	142	135	166	106	7	5.18518
2021-06-13	2021	1586	1440	1559	1324	146	10.1389	766	700	771	632	66	9.42857	596	570	633	509	26	4.5614	182	138	171	109	44	31.8841
2021-06-20	2021	1530	1434	1554	1317	96	6.69456	744	706	782	633	38	5.38244	622	562	624	502	60	10.6762	136	140	169	112	-4	-2.85714
2021-06-27	2021	1494	1441	1558	1329	53	3.678	732	710	782	640	22	3.09859	600	565	627	505	35	6.19469	132	136	167	108	-4	-2.94118
2021-07-04	2021	1572	1451	1569	1337	121	8.33908	768	715	793	642	53	7.41259	606	570	634	509	36	6.31579	140	137	167	109	3	2.18978
2021-07-11	2021	1548	1457	1571	1347	91	6.24571	794	715	788	644	79	11.049	582	576	638	517	6	1.04167	142	142	176	112	0	0
2021-07-18	2021	1580	1463	1585	1346	117	7.99727	814	714	788	643	100	14.0056	604	580	644	519	24	4.13793	122	141	174	111	-19	-13.4752
2021-07-25	2021	1640	1459	1585	1338	181	12.4058	832	720	799	644	112	15.5556	578	573	640	509	5	0.8726	184	143	176	114	41	28.6713
2021-08-01	2021	1554	1484	1606	1366	70	4.71698	780	730	806	658	50	6.84932	562	581	644	520	-19	-3.27022	174	147	180	118	27	18.3673
2021-08-08	2021	1640	1506	1632	1384	134	8.89774	866	737	813	664	129	17.5034	594	591	656	530	3	0.507614	138	146	178	116	-8	-5.47945
2021-08-15	2021	1522	1499	1622	1380	23	1.53436	726	729	804	658	-3	-0.411523	582	589	651	530	-7	-1.18845	188	149	184	118	39	26.1745
2021-08-22	2021	1592	1507	1636	1383	85	5.64035	806	732	806	660	74	10.1093	614	594	658	533	20	3.367	130	151	185	120	-21	-13.9073
2021-08-29	2021	1730	1525	1661	1394	205	13.4426	856	750	832	671	106	14.1333	636	602	670	537	34	5.64784	186	148	181	118	38	25.6757
2021-09-05	2021	1702	1543	1676	1415	159	10.3046	824	750	828	675	74	9.86667	686	611	677	547	75	12.275	156	153	187	122	3	1.96078
2021-09-12	2021	1654	1583	1716	1456	71	4.48515	812	748	827	673	64	8.55615	634	624	691	560	10	1.60256	164	157	191	126	7	4.4586
2021-09-19	2021	1772	1599	1732	1471	173	10.8193	820	752	830	677	68	9.04255	744	636	703	572	108	16.9811	170	158	192	127	12	7.59494
2021-09-26	2021	1804	1611	1742	1486	193	11.9801	888	747	823	675	141	18.8755	692	646	716	581	46	7.12074	186	164	199	132	22	13.4146
2021-10-03	2021	1664	1629	1767	1496	35	2.14856	774	769	850	692	5	0.650195	692	661	729	596	31	4.68986	168	169	206	136	-1	-0.591716
2021-10-10	2021	1762	1656	1791	1527	106	6.40097	798	784	867	705	14	1.78571	702	666	732	602	36	5.40541	202	179	216	145	23	12.8492
2021-10-17	2021	1708	1703	1845	1566	5	0.2936	810	800	885	720	10	1.25	690	679	748	613	11	1.62003	184	187	224	153	-3	-1.60428
2021-10-24	2021	1716	1723	1870	1583	-7	-0.406268	828	809	894	727	19	2.34858	678	692	763	624	-14	-2.02312	156	186	223	153	-30	-16.129
2021-10-31	2021	1906	1743	1893	1600	163	9.35169	856	821	912	734	35	4.26309	778	704	778	634	74	10.5114	224	189	227	155	35	18.5185
2021-11-07	2021	1782	1773	1925	1627	9	0.507614	890	838	930	750	52	6.20525	680	714	785	646	-34	-4.7619	178	189	229	154	-11	-5.82011
2021-11-14	2021	1820	1802	1946	1662	18	0.99889	906	851	938	769	55	6.46298	702	720	790	654	-18	-2.5	168	194	232	159	-26	-13.4021
2021-11-21	2021	1948	1824	1966	1687	124	6.79825	1002	861	945	780	141	16.3763	702	725	795	657	-23	-3.17241	208	198	236	163	10	5.05051
2021-11-28	2021	1934	1837	1978	1700	97	5.28035	898	869	952	789	29	3.33717	780	736	808	667	44	5.97826	218	194	235	158	24	12.3711
2021-12-05	2021	1924	1828	1981	1682	96	5.25164	944	869	962	780	75	8.63061	720	744	818	673	-24	-3.22581	202	191	229	156	11	5.75916
2021-12-12	2021	1972	1850	2008	1698	122	6.59459	942	882	977	792	60	6.80272	712	742	816	670	-30	-4.04313	242	202	245	163	40	19.802
2021-12-19	2021	1792	1867	2016	1724	-75	-4.01714	878	892	982	806	-14	-1.56951	692	738	811	669	-46	-6.23306	184	212	255	173	-28	-13.2075
2021-12-26	2021	1874	1908	2054	1766	-34	-1.78197	918	903	991	819	15	1.66113	700	741	813	673	-41	-5.53306	216	216	257	180	0	0
2022-01-02	2022	1926	1934	2079	1795	-8	-0.41365	954	916	1001	834	38	4.14847	710	752	823	685	-42	-5.58511	218	221	265	182	-3	-1.35747
2022-01-09	2022	2094	1945	2104	1793	149	7.66067	1068	917	1008	831	151	16.4667	752	761	834	691	-9	-1.18265	230	223	265	184	7	3.13901
2022-01-16	2022	1784	1941	2100	1788	-157	-8.08861	864	912	1006	822	-48	-5.26316	674	760	831	692	-86	-11.3158	196	231	273	193	-35	-15.1515
2022-01-23	2022	1952	1938	2086	1795	14	0.722394	932	912	1001	826	20	2.19298	778	760	831	692	18	2.36842	200	228	272	188	-28	-12.2807
2022-01-30	2022	1948	1935	2076	1800	13	0.671835	910	904	991	820	6	0.663717	784	758	828	690	26	3.43008	190	233	275	194	-43	-18.4549
2022-02-06	2022	2030	1925	2072	1784	105	5.45455	930	899	985	817	31	3.44828	806	756	826	689	50	6.61376	232	232	275	193	0	0
2022-02-13	2022	1994	1909	2066	1758	85	4.45259	932	883	977	794	49	5.54926	794	749	822	679	45	6.00801	212	226	270	186	-14	-6.19469
2022-02-20	2022	2162	1883	2035	1737	279	14.8168	1010	871	964	783	139	15.9587	866	743	814	675	123	16.5545	224	221	264	183	3	1.35747
2022-02-27	2022	2158	1841	1988	1700	317	17.2189	1030	867	955	784	163	18.8005	830	729	799	661	101	13.8546	262	212	256	173	50	23.5849
2022-03-06	2022	2134	1831	1977	1690	303	16.5483	970	859	946	776	111	12.922	824	721	792	654	103	14.2857	272	209	251	170	63	30.1435
2022-03-13	2022	1874	1797	1934	1664	77	4.28492	886	846	929	766	40	4.72813	730	715	781	652	15	2.0979	206	202	244	165	4	1.9802
2022-03-20	2022	1862	1767	1911	1628	95	5.37634	892	833	921	749	59	7.08283	748	706	776	639	42	5.94901	166	194	234	159	-28	-14.433
2022-03-27	2022	1924	1771	1920	1629	153	8.63919	970	831	918	748	139	16.7268	730	708	781	639	22	3.10734	172	193	232	157	-21	-10.8808
2022-04-03	2022	1844	1773	1916	1635	71	4.00451	946	835	922	753	111	13.2934	660	711	782	644	-51	-7.173	180	190	228	156	-10	-5.26316
2022-04-10	2022	1856	1763	1901	1629	93	5.2751	910	828	911	750	82	9.90338	720	704	773	638	16	2.27273	174	193	231	158	-19	-9.84456
2022-04-17	2022	1774	1755	1889	1625	19	1.08262	828	818	898	741	10	1.22249	758	700	765	638	58	8.28571	152	193	231	158	-41	-21.2435
2022-04-24	2022	1756	1736	1877	1599	20	1.15207	832	804	886	725	28	3.48259	726	696	765	630	30	4.31034	164	190	227	155	-26	-13.6842
2022-05-01	2022	1768	1692	1839	1552	76	4.49173	802	788	873	707	14	1.77665	746	688	756	623	58	8.43023	190	184	221	150	6	3.26087
2022-05-08	2022	1736	1697	1848	1552	39	2.29817	934	786	873	704	148	18.8295	614	694	764	627	-80	-11.5274	140	184	223	149	-44	-23.913
2022-05-15	2022	1638	1670	1809	1537	-32	-1.91617	802	775	856	698	27	3.48387	600	682	751	617	-82	-12.0235	184	180	218	146	4	2.22222
2022-05-22	2022	1614	1650	1786	1519	-36	-2.18182	778	765	845	689	13	1.69935	662	673	737	612	-11	-1.63447	142	177	214	143	-35	-19.774
2022-05-29	2022	1726	1624	1758	1495	102	6.28079	798	762	840	687	36	4.72441	736	661	726	599	75	11.3464	152	174	210	141	-22	-12.6437
2022-06-05	2022	1630	1620	1755	1490	10	0.617284	744	759	840	683	-15	-1.97628	658	662	728	599	-4	-0.60423	188	172	208	139	16	9.30233
2022-06-12	2022	1618	1609	1742	1481	9	0.559354	748	758	840	680	-10	-1.31926	650	653	721	588	-3	-0.459418	172	170	206	137	2	1.17647
2022-06-19	2022	1598	1615	1750	1484	-17	-1.05263	790	764	844	688	26	3.40314	614	644	710	580	-30	-4.65839	142	175	212	141	-33	-18.8571
2022-06-26	2022	1542	1615	1750	1485	-73	-4.52012	724	770	849	694	-46	-5.97403	638	642	705	582	-4	-0.623053	162	170	207	137	-8	-4.70588
2022-07-03	2022	1682	1626	1761	1496	56	3.44403	786	779	857	705	7	0.898588	660	641	705	580	19	2.96412	176	176	213	142	0	0
2022-07-10	2022	1636	1626	1761	1496	10	0.615006	814	780	857	706	34	4.35897	646	641	706	579	5	0.780031	144	178	215	144	-34	-19.1011
2022-07-17	2022	1592	1651	1789	1518	-59	-3.57359	768	796	878	718	-28	-3.51759	634	643	710	579	-9	-1.39969	154	179	217	145	-25	-13.9665
2022-07-24	2022	1590	1647	1787	1512	-57	-3.46084	736	791	874	712	-55	-6.95322	654	638	704	575	16	2.50784	168	182	219	148	-14	-7.69231
2022-07-31	2022	1764	1659	1798	1526	105	6.32911	858	802	880	727	56	6.98254	670	641	705	581	29	4.52418	188	184	222	150	4	2.17391
2022-08-07	2022	1802	1679	1817	1547	123	7.32579	876	810	889	735	66	8.14815	732	652	715	591	80	12.2699	158	183	221	150	-25	-13.6612
2022-08-14	2022	1792	1684	1826	1546	108	6.4133	832	812	893	736	20	2.46305	728	655	721	591	73	11.145	182	189	226	155	-7	-3.7037
2022-08-21	2022	1722	1696	1838	1560	26	1.53302	790	819	901	740	-29	-3.5409	702	666	734	600	36	5.40541	198	187	225	153	11	5.88235
2022-08-28	2022	1852	1740	1888	1598	112	6.43678	884	829	911	750	55	6.6345	722	680	749	614	42	6.17647	206	184	221	151	22	11.9565
2022-09-04	2022	1982	1772	1926	1625	210	11.851	914	836	920	756	78	9.33014	798	701	773	633	97	13.8374	212	193	232	158	19	9.84456
2022-09-11	2022	1976	1805	1957	1659	171	9.47368	870	842	925	762	28	3.32542	828	731	803	663	97	13.2695	216	197	237	161	19	9.64467
2022-09-18	2022	1858	1825	1973	1683	33	1.80822	864	844	927	765	20	2.36967	768	745	815	678	23	3.08725	186	201	240	166	-15	-7.46269
2022-09-25	2022	1878	1841	1992	1696	37	2.00978	854	844	929	763	10	1.18483	744	757	828	689	-13	-1.71731	228	205	244	169	23	11.2195
2022-10-02	2022	1900	1858	2013	1710	42	2.2605	910	853	940	770	57	6.6823	790	762	833	694	28	3.67454	160	208	248	171	-48	-23.0769
2022-10-09	2022	1962	1902	2062	1748	60	3.15457	904	870	956	788	34	3.90805	790	771	841	704	19	2.46433	214	218	262	179	-4	-1.83486
2022-10-16	2022	1946	1928	2079	1783	18	0.93361	920	890	976	808	30	3.37079	758	779	851	710	-21	-2.69576	216	224	266	186	-8	-3.57143
2022-10-23	2022	1976	1931	2073	1794	45	2.3304	1010	894	977	814	116	12.9754	734	786	859	716	-52	-6.61578	180	221	262	185	-41	-18.552
2022-10-30	2022	2064	1980	2138	1829	84	4.24242	1032	925	1018	835	107	11.5676	824	798	873	726	26	3.25815	156	226	267	188	-70	-30.9735
2022-11-06	2022	2076	2010	2176	1851	66	3.28358	980	937	1031	848	43	4.58911	864	809	885	736	55	6.79852	192	225	268	187	-33	-14.6667
2022-11-13	2022	2090	2036	2198	1881	54	2.65226	970	959	1051	871	11	1.14703	846	806	879	736	40	4.96278	220	227	272	187	-7	-3.0837
2022-11-20	2022	1994	2050	2194	1911	-56	-2.73171	960	971	1056	889	-11	-1.13285	822	810	884	739	12	1.48148	176	232	275	193	-56	-24.1379
2022-11-27	2022	2002	2048	2197	1905	-46	-2.24609	960	980	1067	895	-20	-2.04082	800	807	885	734	-7	-0.86741	194	226	268	188	-32	-14.1593
2022-12-04	2022	1962	2063	2213	1918	-101	-4.89578	983	991	1082	903	-8	-0.807265	769	816	894	740	-47	-5.7598	167	229	269	191	-62	-27.0742
2022-12-11	2022	2210	2101	2258	1950	109	5.18801	1017	1009	1099	923	8	0.792864	907	820	898	745	87	10.6098	247	242	288	201	5	2.06612
2022-12-18	2022	2194	2131	2290	1978	63	2.95636	1085	1020	1109	935	65	6.37255	889	820	891	751	69	8.41463	175	248	295	206	-73	-29.4355
2022-12-25	2022	2324	2128	2257	2004	196	9.21053	1091	1019	1101	941	72	7.06575	927	814	886	744	113	13.8821	263	247	291	208	16	6.47773
2023-01-01	2023	2318	2161	2302	2025	157	7.26515	1090	1027	1107	949	63	6.13437	938	824	898	753	114	13.835	237	249	292	210	-12	-4.81928
2023-01-08	2023	2280	2150	2301	2004	130	6.04651	1063	1024	1113	938	39	3.80859	928	837	912	765	91	10.8722	238	249	292	210	-11	-4.41767
2023-01-15	2023	2298	2195	2350	2046	103	4.69248	1045	1026	1115	940	19	1.85185	974	844	921	770	130	15.4028	224	254	300	212	-30	-11.811
2023-01-22	2023	2127	2203	2352	2060	-76	-3.44984	1042	1024	1112	939	18	1.75781	836	848	921	778	-12	-1.41509	188	252	299	209	-64	-25.3968
2023-01-29	2023	2271	2187	2314	2064	84	3.84088	1014	1013	1096	933	1	0.0987167	938	865	936	797	73	8.43931	264	249	292	209	15	6.0241
